# Supplementary material for: Strawberry soluble solids QTL with inverse effects on yield
Source: Hortic Res. 2023 Dec 21;11(2):uhad271. doi: 10.1093/hr/uhad271 (PMC10873791; doi:10.1093/hr/uhad271)
Supplement: Web_Material_uhad271 [file web_material_uhad271.zip]

Archive with 4 entries (4 files):
- Supplementary Data 1.zip
- Supplementary Data 2_111523.xlsx
- SupplementaryFigures_09122023.pdf
- Table S1.xlsx
