# Supplementary material for: Strawberry soluble solids QTL with inverse effects on yield
Source: Hortic Res. 2023 Dec 21;11(2):uhad271. doi: 10.1093/hr/uhad271 (PMC10873791; doi:10.1093/hr/uhad271)
Supplement: Web_Material_uhad271 [file web_material_uhad271.zip › Supplementary Data 2_111523.xlsx]

## Sheet: Strawberry R3 sugar
R3	Fructose (mg/g dry matter)															Glucose (mg/g dry matter)															Sucrose (mg/g dry matter)															Trehalose (mg/100 g dry matter)
Geno	Red			SD	average	White			SD	average	Leaf			SD	average	Red			SD	average	White			SD	average	Leaf			SD	average	Red			SD	average	White			SD	average	Leaf			SD	average	Red			SD
12.101_59	151.471	165.669	161.179	5.92535	159.439	109.96	122.56	160.849	21.6394	131.123	20.5026	9.82231	18.1026	4.57519	16.1425	150.908	157.676	159.118	3.57906	155.901	109.68	123.442	157.244	19.9841	130.122	16.0559	8.87358	18.2146	3.99305	14.3814	39.2189	44.4686	50.7483	4.71314	44.8119	45.0723	51.9871	65.6054	8.5302	54.2216	2.53415	2.43651	2.70435	0.110677	2.55834	31.9066	30.8512	27.1368	2.04563
16.74_41	245.046	191.519	210.47	22.1604	215.678	132.841	123.559	98.8161	14.3607	118.405	25.7424	24.7743	18.2413	3.33136	22.9193	245.644	194.176	216.91	21.0595	218.91	137.572	122.789	100.335	15.3093	120.232	28.0016	25.4412	16.6595	4.85703	23.3674	11.1655	13.1278	14.1629	1.24303	12.8187	29.1185	25.1814	21.3039	3.19032	25.2013	4.95421	5.285	5.02896	0.141645	5.08939	6.65704	12.0653	13.7968	3.04091
17.66_45	122.701	154.192	75.2064	32.4655	117.366	145.778	152.919	152.737	3.32406	150.478	27.7679	41.2329	30.8288	5.76311	33.2765	114.043	160.96	76.2121	34.6645	117.072	143.089	144.531	154.528	5.08685	147.383	27.1148	39.7741	32.8249	5.1764	33.2379	10.0412	20.913	11.5785	4.80386	14.1776	59.2287	49.3283	53.7974	4.04816	54.1181	0.591373	0.591972	0.591955	0.000278408	0.591767	8.04103	17.9785	6.88856	4.97849
18.13_164	234.807	254.27	220.803	13.7235	236.627	165.406	204.759	185.94	16.0709	185.368	49.2	16.3411	17.8272	15.1517	27.7894	240.372	255.322	217.628	15.4975	237.774	163.686	207.98	178.105	18.4463	183.257	45.3912	14.6381	18.9424	13.5967	26.3239	38.6441	53.6081	45.5666	6.11472	45.9396	40.8366	53.038	44.9856	5.06545	46.2867	2.60837	1.99619	2.19519	0.254969	2.26658	23.3007	27.9049	26.4779	1.92439
18.20_3	182.913	259.301	230.734	31.5136	224.316	182.029	240.345	131.968	44.2874	184.781	19.4686	35.5141	14.5893	8.93875	23.1907	181.733	264.057	228.959	33.7301	224.916	183.591	227.578	127.217	41.0758	179.462	18.9209	35.6317	15.9577	8.66087	23.5035	13.6163	18.2104	17.0031	1.94463	16.2766	86.2744	109.053	48.0348	25.1756	81.1207	0.591379	0.592398	0.591797	0.000418362	0.591858	10.9527	12.6554	11.4908	0.710665
18.38_47	183.477	149.521	116.738	27.2476	149.912	87.5507	102.455	71.9473	12.456	87.3178	36.1588	31.7996	20.9906	6.37627	29.6497	183.049	138.416	119.48	26.6494	146.981	84.3449	96.9874	70.3824	10.8659	83.9049	34.3564	32.3694	23.0809	4.91436	29.9356	15.8497	11.2378	6.88485	3.6604	11.3241	29.4527	35.6354	17.8802	7.35905	27.6561	0.591665	0.591373	0.591475	0.00012098	0.591504	10.8579	12.2197	4.95882	3.15127
18.42_46	199.924	184.007	178.37	9.12699	187.434	152.27	148.078	92.9782	27.0166	131.109	45.3063	39.635	56.1456	6.84959	47.029	195.463	176.024	171.212	10.4838	180.9	148.625	153.304	90.0735	28.7676	130.667	41.3247	39.5383	56.8854	7.79063	45.9161	53.178	43.6547	47.8531	3.89696	48.2286	25.9193	24.5555	7.66693	8.30148	19.3806	0.591373	0.591672	0.591815	0.000184124	0.59162	39.598	35.1625	34.0864	2.38533
18.50_93	125.769	149.098	162.505	15.1786	145.791	162.214	136.182	106.646	22.7007	135.014	14.9237	24.4351	25.657	4.79772	21.6719	128.347	144.482	157.618	11.9707	143.483	162.05	136.253	105.08	23.2924	134.461	15.4497	23.4762	24.6378	4.08517	21.1879	40.1182	45.4044	49.5295	3.85187	45.0173	42.6895	22.37	17.3986	10.9404	27.486	2.80532	6.34539	6.67163	1.75077	5.27411	42.8839	41.3428	41.6608	0.664337
18.54_27	191.022	210.624	200.13	8.00932	200.592	141.161	32.9206	101.744	44.7291	91.9416	40.63	31.2695	34.2008	3.90934	35.3667	193.036	207.094	193.472	6.52654	197.867	138.672	34.5503	97.919	42.8406	90.3806	41.3233	31.1749	32.3806	4.52667	34.9596	46.1604	40.6587	39.1298	3.01913	41.983	46.813	34.7519	35.1167	5.60166	38.8939	5.81084	4.60623	4.85662	0.519009	5.09123	32.1773	32.0564	30.431	0.796248
18.58_61	252.152	229.238	241.641	9.36535	241.01	73.6303	193.992	88.2687	53.6229	118.63	39.5371	46.8129	38.3923	3.72911	41.5808	236.875	228.222	241.266	5.41937	235.454	68.0311	186.92	88.4258	51.9096	114.459	40.9465	44.3696	40.2189	1.80969	41.845	6.17948	5.21879	4.87689	0.551419	5.42505	10.1644	58.5423	12.5222	22.2707	27.0763	4.38735	5.07476	4.10761	0.40636	4.52324	5.56415	5.43008	4.38276	0.528158
19.16_258	209.853	151.626	158.159	26.0454	173.213	157.522	183.31	116.993	27.2961	152.608	37.8513	40.4845	37.1576	1.43308	38.4978	203.924	145.4	153.059	25.9722	167.461	156.71	182.697	117.217	26.921	152.208	38.873	40.9591	39.67	0.859514	39.834	69.7996	50.2295	54.3455	8.42454	58.1249	57.6457	62.7911	27.6818	15.4811	49.3729	4.76144	5.30487	5.49587	0.311123	5.18739	35.8369	40.8712	32.7081	3.36269
19.22_207	205.68	194.588	185.088	8.41521	195.119	183.569	145.412	169.662	15.7669	166.214	37.0057	43.1491	61.1346	10.2384	47.0965	203.579	189.413	182.038	8.93867	191.677	186.409	137.176	170.299	20.4953	164.628	38.0256	39.9319	62.5753	11.1507	46.8443	46.0054	43.4781	40.0254	2.45105	43.1696	42.1825	32.0338	36.3476	4.15869	36.8546	4.00899	4.35157	6.30234	1.01008	4.88763	27.5854	27.3633	25.9866	0.70717
19.22_24	262.122	216.23	336.681	49.6358	271.678	167.189	138.129	161.924	12.6424	155.747	63.4192	42.304	59.1237	9.11168	54.949	251.315	224.258	329.365	44.5612	268.312	163.19	135.96	165.559	13.4295	154.903	64.0029	41.6912	56.2195	9.24641	53.9712	30.4665	24.6256	46.5311	9.26184	33.8744	32.9971	30.2713	34.8612	1.88477	32.7099	0.592239	0.591373	0.593112	0.000709767	0.592242	21.5295	15.0679	22.8194	3.3912
19.23_28	184.497	220.533	181.349	17.776	195.46	219.732	197.262	177.064	17.4274	198.019	20.6481	19.7694	20.3636	0.366112	20.2604	174.049	222.716	181.345	21.4301	192.703	216.267	182.694	177.687	17.1292	192.216	19.7598	19.0759	20.4825	0.57429	19.7727	13.2251	17.1218	12.8573	1.92945	14.4014	55.5243	42.1902	36.2073	8.07425	44.6406	0.592112	0.591373	0.592326	0.000408092	0.591937	10.4669	14.1119	10.818	1.64177
19.32_23	174.75	166.933	221.168	23.9376	187.617	197.894	280.886	141.469	57.2603	206.75	27.2514	40.9727	36.5214	5.71568	34.9152	172.014	170.547	224.612	25.1477	189.057	195.755	281.695	138.042	59.0223	205.164	26.2995	39.3342	33.8521	5.34373	33.1619	3.93922	3.90689	4.90298	0.462129	4.2497	47.7651	68.2861	35.0011	13.711	50.3508	2.79254	4.1045	4.06026	0.608304	3.65243	3.98046	3.57713	4.2748	0.285977
Beauty	209.946	250.969	208.317	19.7334	223.077	96.2141	153.944	145.158	25.398	131.772	38.6788	35.9511	18.9377	8.7344	31.1892	206.062	247.755	200.244	21.1596	218.02	92.3907	140.068	137.84	21.969	123.433	38.8609	36.1582	20.6521	8.02293	31.8904	120.255	159.653	133.829	16.3409	137.912	16.202	47.5324	50.3097	15.4655	38.0147	4.90571	4.28826	1.35144	1.55059	3.51514	72.902	74.8488	74.9325	0.938093
Brilliance	209.107	182.358	172.97	15.31	188.145	139.262	132.45	166.279	14.6088	145.997	35.5839	39.758	28.8929	4.47517	34.745	193.27	182.74	166.287	11.104	180.766	129.108	134.417	158.201	12.6499	140.575	34.5149	37.8362	31.2667	2.68202	34.5392	88.8004	81.8782	67.7059	8.77974	79.4615	58.0449	53.5969	65.125	4.74701	58.9223	2.37761	2.34678	1.8614	0.23641	2.19526	45.3419	48.454	38.9778	3.94386
Elyana	211.478	179.879	175.024	16.1625	188.794	214.977	91.0449	260.816	71.7115	188.946	20.6176	23.6823	27.7068	2.90295	24.0022	208.791	177.425	173.585	15.7693	186.6	211.893	92.5049	254	68.4003	186.133	20.0424	24.1135	25.5728	2.3402	23.2429	74.3693	54.6284	54.1222	9.42753	61.04	52.1132	8.95437	66.4293	24.4291	42.499	1.90769	2.15495	1.98657	0.103127	2.0164	45.4764	42.0941	40.6483	2.02325
Florida127	218.117	191.239	180.909	15.6827	196.755	165.955	182.482	165.132	7.99209	171.19	39.7251	69.9287	37.5249	14.784	49.0596	216.093	181.465	180.207	16.6282	192.589	159.214	183.029	165.183	10.1173	169.142	38.2084	60.1024	35.5759	10.9941	44.6289	64.5465	56.4709	57.7705	3.54054	59.596	40.7348	50.4093	44.1099	4.00929	45.0846	0.592065	0.592346	0.592226	0.000115012	0.592212	40.4962	36.6826	41.4859	2.07081
Radiance	180.579	176.625	162.02	7.98189	173.075	157.97	152.122	171.153	7.95943	160.415	21.1884	27.7249	28.1917	3.19704	25.7017	176.136	177.334	166.734	4.73997	173.401	157.755	148.391	170.241	8.95027	158.796	21.2876	26.5797	28.2049	2.95328	25.3574	17.7919	17.7949	17.3375	0.214891	17.6414	51.0902	45.5925	48.4197	2.24473	48.3675	4.87649	6.45792	7.44281	1.05709	6.25907	12.0739	14.3051	10.0719	1.72903
SweetCharlie	192.042	218.388	196.994	11.4325	202.475	186.267	141.37	156.294	18.6689	161.311	51.8322	32.8137	53.223	9.31053	45.9563	188.021	207.493	194.771	8.07276	196.762	180.69	136.846	152.243	18.1615	156.593	48.8109	33.6596	50.8837	7.6777	44.4514	8.34946	10.2445	8.73462	0.81779	9.10951	42.8884	31.0031	38.0703	4.881	37.3206	0.59182	0.591872	0.591976	6.49528e-05	0.59189	10.6124	12.1898	11.9897	0.701235
WinterDawn	150.158	163.194	166.016	6.90715	159.79	198.265	164.31	178.445	13.9267	180.34	35.8797	26.695	20.3223	6.38576	27.6323	148.567	163.355	170.494	9.13138	160.805	192.085	169.859	172.212	9.96919	178.052	34.5227	24.5386	19.115	6.38133	26.0588	13.5659	14.0873	16.3042	1.1872	14.6525	64.6355	52.403	56.7775	5.06096	57.9387	2.73352	2.78942	1.34099	0.670011	2.28798	10.9423	10.7567	13.0793	1.05388
Winterstar	70.0752	89.9342	89.3341	9.22341	83.1145	132.746	129.004	145.914	7.25223	135.888	22.0075	16.345	22.3648	2.75742	20.2391	69.855	89.8361	87.6909	8.95648	82.4606	131.872	138.326	141.669	4.06641	137.289	22.7258	16.8861	22.425	2.68475	20.679	15.1283	32.057	30.7284	7.68625	25.9712	37.42	39.7869	41.3883	1.63009	39.5318	2.14317	1.55663	2.30891	0.322733	2.0029	19.5628	43.2899	36.6925	9.9996
[truncated: 155 more columns]
