# Supplementary material for: Strawberry soluble solids QTL with inverse effects on yield
Source: Hortic Res. 2023 Dec 21;11(2):uhad271. doi: 10.1093/hr/uhad271 (PMC10873791; doi:10.1093/hr/uhad271)
Supplement: Web_Material_uhad271 [file web_material_uhad271.zip › Table S1.xlsx]

## Sheet: Table S1
Table S1. Haplotype effect of SSC1 and SSC2 on yield and soluble solids content for two GWAS populations.
			Diversity set			Multifamily set
	Haplotype	Code	SSC Effects	Yield Effects	Frequency	SSC Effects	Yield Effects	Frequency
SSC1	BBABB	Q	0.18	-13.3	0.38	0.22	20.6	0.51
SSC1	BBBAA	q	-0.19	-4.87	0.02	-0.65	-31.2	0.01
SSC1	BABAA	q	-0.11	4.74	0.05	-0.18	-35.8	0.07
SSC1	AABAA	q	-0.15	15.8	0.53	-0.13	-11.2	0.39
SSC2	BBABABBBBABAA	Q	0.18	-25	0.17	0.47	3.05	0.15
SSC2	ABABBABBABBBA	q	-0.1	14.9	0.2	0.16	-33.1	0.11
SSC2	ABABBBBBABABB	Q	0	-7.8	0.19	-0.14	-14.7	0.26
SSC2	ABABBBBBABBBA	q	-0.09	28.8	0.23	-0.33	27.5	0.25
SSC2	ABABBBBBBABAA	q	-0.06	48.1	0.03	0.29	31.5	0.06
SSC2	ABABABBBBABAA1	Q	0.22	-36.6	0.02
SSC2	AABABBAAABABB	Q	0.06	-23.5	0.12	-0.17	-10.1	0.13
SSC2	ABABBABBBABAA1	Q				0.96	-3.1	0.01
1Those two haplotypes have frequencies lower than 1% in the other population, therefore their effects are not computed.
